# Supplementary material for: The NF-Y Transcription Factor Family in Watermelon: Re-Characterization, Assembly of ClNF-Y Complexes, Hormone- and Pathogen-Inducible Expression and Putative Functions in Disease Resistance
Source: Int J Mol Sci. 2022 Dec 12;23(24):15778. doi: 10.3390/ijms232415778 (PMC9778975; doi:10.3390/ijms232415778)
Supplement: Supplementary file 1 [file ijms-23-15778-s001.zip]

Archive with 1 entries (1 files):
- ijms-2030950-supplementary.pdf
